# Supplementary material for: New Strategies of Canine Post-Adoption Support: Methods for a Prospective Longitudinal Cohort Study
Source: Animals (Basel). 2025 Apr 27;15(9):1232. doi: 10.3390/ani15091232 (PMC12071166; doi:10.3390/ani15091232)
Supplement: Supplementary file 1 [file animals-15-01232-s001.zip]

Archive with 1 entries (1 files):
- animals-3536526-supplementary.pdf
